# Supplementary material for: Do Invasive Jorō Spiders (Trichonephila clavata) from Asia Avoid Eating Unpalatable Monarch Butterflies (Danaus plexippus) in North America?
Source: Insects. 2024 Apr 25;15(5):309. doi: 10.3390/insects15050309 (PMC11122559; doi:10.3390/insects15050309)
Supplement: Supplementary file 1 [file insects-15-00309-s001.zip]

Archive with 1 entries (1 files):
- insects-2959413-supplementary.xlsx
