# Supplementary material for: Do Invasive Jorō Spiders (Trichonephila clavata) from Asia Avoid Eating Unpalatable Monarch Butterflies (Danaus plexippus) in North America?
Source: Insects. 2024 Apr 25;15(5):309. doi: 10.3390/insects15050309 (PMC11122559; doi:10.3390/insects15050309)
Supplement: Supplementary file 1 [file insects-15-00309-s001.zip › insects-2959413-supplementary.xlsx]

## Sheet: Spider Reactions
Spider species	butterfly species	spider reaction	final outcome
jorō spider	monarch	approach	attempt to cut out
jorō spider	monarch	approach	eaten, attacked
jorō spider	monarch	approach	eaten, attacked
jorō spider	monarch	approach	eaten, attacked
jorō spider	monarch	approach	eaten, attacked
jorō spider	monarch	approach	eaten, attacked
jorō spider	monarch	no reaction
jorō spider	monarch	no reaction
jorō spider	monarch	no reaction
jorō spider	monarch	no reaction
jorō spider	monarch	no reaction	butterfly escaped
jorō spider	monarch	no reaction
jorō spider	monarch	no reaction
jorō spider	monarch	no reaction
jorō spider	monarch	no reaction
jorō spider	monarch	no reaction	butterfly escaped
jorō spider	monarch	no reaction	butterfly escaped
jorō spider	monarch	no reaction	butterfly escaped
jorō spider	monarch	no reaction	butterfly escaped
jorō spider	monarch	retreat
jorō spider	monarch	retreat
jorō spider	monarch	retreat
jorō spider	monarch	retreat
jorō spider	monarch	retreat	butterfly escaped
jorō spider	monarch	retreat	attempt to cut out
jorō spider	monarch	retreat	butterfly escaped
jorō spider	monarch	retreat
jorō spider	monarch	retreat
jorō spider	monarch	retreat	butterfly escaped
jorō spider	monarch	retreat	butterfly escaped
jorō spider	monarch	retreat	butterfly escaped
jorō spider	monarch	retreat	approached later, then retreated again
jorō spider	monarch	no reaction
jorō spider	monarch	no reaction
jorō spider	monarch	approach	eaten, attacked
jorō spider	gulf fritillary	approach	eaten, attacked
jorō spider	gulf fritillary	approach	eaten, attacked
jorō spider	gulf fritillary	no reaction
jorō spider	gulf fritillary	approach	butterfly escaped
jorō spider	gulf fritillary	approach	butterfly escaped
jorō spider	gulf fritillary	approach	butterfly escaped
jorō spider	gulf fritillary	no reaction	butterfly escaped
jorō spider	gulf fritillary	approach	butterfly escaped
jorō spider	gulf fritillary	approach	eaten, attacked
jorō spider	gulf fritillary	approach	eaten, attacked
jorō spider	gulf fritillary	approach	eaten, attacked
jorō spider	gulf fritillary	approach	eaten, attacked
jorō spider	gulf fritillary	approach	eaten, attacked
jorō spider	gulf fritillary	approach	butterfly escaped
jorō spider	tiger swallowtail	approach	eaten, attacked
jorō spider	tiger swallowtail	approach	eaten, attacked
jorō spider	tiger swallowtail	approach	eaten , attacked
jorō spider	tiger swallowtail	retreat	butterfly escaped
jorō spider	tiger swallowtail	retreat
jorō spider	tiger swallowtail	no reaction
jorō spider	tiger swallowtail	retreat	butterfly escaped
jorō spider	tiger swallowtail	approach	after 10 min, eaten
jorō spider	tiger swallowtail	approach	eaten, attacked
jorō spider	tiger swallowtail	approach	eaten, attacked
jorō spider	tiger swallowtail	no reaction
jorō spider	tiger swallowtail	approach	eaten, attacked
garden spider	monarch	approach	eaten, attacked
garden spider	monarch	approach	eaten, attacked
garden spider	monarch	approach	eaten, attacked
garden spider	monarch	approach	butterfly escaped
garden spider	monarch	approach	butterfly escaped
garden spider	monarch	approach	eaten, attacked
garden spider	monarch	approach	eaten, attacked
garden spider	monarch	approach	eaten, attacked
garden spider	monarch	approach	eaten, attacked

## Sheet: summary1
category	category2	category3
eaten, attacked	eaten	dying
eaten, attacked	eaten	dying	7
eaten, attacked	eaten	dying	12
eaten, attacked	eaten	dying
eaten, attacked	eaten	dying
approached later, then retreated again		dying
eaten, attacked	eaten	dying
attempt to cut out	cut out	living
butterfly escaped	escaped	living
butterfly escaped	escaped	living
butterfly escaped	escaped	living
butterfly escaped	escaped	living
butterfly escaped	escaped	living
butterfly escaped	escaped	living
attempt to cut out	cut out	living
butterfly escaped	escaped	living
butterfly escaped	escaped	living
butterfly escaped	escaped	living
butterfly escaped	escaped	living

## Sheet: summary2
Spider species	joros
Butterfly species	approach/lunge	no approach	Grand Total	% Approach
monarch	7	28	35	20
gulf fritillary	12	2	14	85.7143
tiger swallowtail	7	5	12	58.3333
Grand Total	26	35	61	42.623

## Sheet: summary of natural prey
insect order	tally
beetles	5
diptera (flies)	4
hemepterra	15
bees/wasps/ants	32
butterflies/moths	1
spiders	2
unknown	3
Total	62	1.6129

## Sheet: summary of online survey
Spider species	Butterfly prey species	Source
Argiope aurantia	Agraulis vanillae	https://live.staticflickr.com/8173/7993957522_c760a57dcc_b.jpg
Argiope aurantia	Agraulis vanillae	https://www.gardenstew.com/threads/boris-the-spider.19768/
Argiope aurantia	Agraulis vanillae	https://www.agefotostock.com/age/en/details-photo/black-and-yellow-argiope-spider-argiope-aurantia-with-trapped-butterfly/AAM-AAES60260
Argiope aurantia	Agraulis vanillae	https://www.alamy.com/stock-photo-female-black-and-yellow-argiope-argiope-aurantia-eating-the-captured-31753884.html
Misumena vatia	Agraulis vanillae	https://www.projectnoah.org/spottings/30765367
Misumena vatia	Agraulis vanillae	https://www.whatsthatbug.com/gulf-fritillary-host-plant-essential-guide-for-butterfly-enthusiasts/
Peucetia viridans	Agraulis vanillae	https://www.123rf.com/photo_24344585_spider-is-eating-butterfly.html
Peucetia viridans	Agraulis vanillae	https://www.whatsthatbug.com/gulf-fritillary-host-plant-essential-guide-for-butterfly-enthusiasts/
Peucetia viridans	Agraulis vanillae	https://stock.adobe.com/search?k=%22lynx+spider%22&asset_id=539002117
Araneus diadematus	Danaus plexippus	https://www.youtube.com/watch?app=desktop&v=keAHBV0MZkU
Araneus marmoreus	Danaus plexippus	https://www.reddit.com/r/whatsthisbug/comments/126zy9m/found_this_guy_a_while_back_hes_so_beautiful_no/
Argiope aurantia	Danaus plexippus	https://www.shutterstock.com/shutterstock/photos/150535127/display_1500/stock-photo-garden-spider-with-monarch-butterfly-caught-in-web-150535127.jpg
Argiope aurantia	Danaus plexippus	https://michaelqpowell.files.wordpress.com/2017/08/spider1_monarch_blog.jpg
Argiope aurantia	Danaus plexippus	https://www.jeffpippen.com/butterflies/monarch-argiope180819-60d9427quailroostz.jpg
Argiope aurantia	Danaus plexippus	https://external-preview.redd.it/Yvn009-3BaVf9KO3KKBJ-GPFo-Sk19y_-dXWOAoR0Ik.jpg?width=640&crop=smart&auto=webp&s=91e1efc4c6af2422e58848390aaee5de957ccbdb
Argiope aurantia	Danaus plexippus	http://www.austinbug.com/larvalbug/beast/archbeast10-04.html
Argiope aurantia	Danaus plexippus	https://news.softpedia.com/news/Space-Spiders-and-Butterflies-97761.shtml
Argiope aurantia	Danaus plexippus	https://www.ipmimages.org/browse/detail.cfm?imgnum=5490070
Argiope aurantia	Danaus plexippus	https://flic.kr/p/2mjHeC9
Argiope aurantia	Danaus plexippus	https://www.chron.com/news/houston-texas/texas/slideshow/The-spiders-of-Texas-177417.php
Argiope aurantia	Danaus plexippus	https://www.pinterest.com/pin/orb-spider--332844228685521789/
Misumenoides formosipes	Danaus plexippus	https://bugguide.net/node/view/80904
Neoscona crucifera	Danaus plexippus	https://texasbutterflyranch.com/wp-content/uploads/2010/09/spider-eating-monarch-butterfly-scaled.jpg
Neoscona crucifera	Danaus plexippus	https://images.app.goo.gl/kbuBF9AtUJqAvKMR8
Peucetia viridans	Danaus plexippus	https://earthteachme.blogspot.com/2018/09/monarch-madness.html
Peucetia viridans	Danaus plexippus	https://www.gettyimages.fr/detail/photo/spider-eating-monarch-butterfly-costa-rica-image-libre-de-droits/141864506
Peucetia viridans	Danaus plexippus	https://davesgarden.com/guides/bf/showimage/12697
Peucetia viridans	Danaus plexippus	https://www.reddit.com/r/spiders/comments/173xgnf/can_someone_identify_the_spider_holding_the/
Argiope aurantia	Papilio glaucus	https://a-z-animals.com/animals/spider/
Argiope aurantia	Papilio glaucus	https://in.pinterest.com/pin/492018328010325259/
Argiope aurantia	Papilio glaucus	https://en.wikipedia.org/wiki/Argiope_%28spider%29#/media/File:Writing_Spider_catches_butterfly.jpg
Misumena vatia	Papilio glaucus	https://www.alamy.com/spider-thomisus-onustus-with-his-butterfly-prey-scarce-swallowtail-iphiclides-podalirius-dark-background-image245714147.html
Neoscona crucifera	Papilio glaucus	https://www.alamy.com/stock-photo-an-orb-weaver-spider-with-its-catch-of-a-butterfly-in-asheville-nc-31346629.html
720 total images examined
Summary Table
Spider species	Monarch	Gulf fritillary	Tiger swallowtail
Araneus diadematus	1	0	0
Araneus marmoreus	1	0	0
Argiope aurantia	10	4	3
Misumena vatia	0	2	1
Misumenoides formosipes	1	0	0
Neoscona crucifera	2	0	1
Peucetia viridans	4	3	0
Grand Total	19	9	5
